# Supplementary material for: Assessing comparative importance of DNA sequence and epigenetic modifications on gene expression using a deep convolutional neural network
Source: Comput Struct Biotechnol J. 2022 Jul 13;20:3814–23. doi: 10.1016/j.csbj.2022.07.014 (PMC9307602; doi:10.1016/j.csbj.2022.07.014)
Supplement: Supplementary data 2 [file mmc2.csv]

Cell line ID	description
A549	Adenocarcinomic human alveolar basal epithelial cells
HepG2	Human liver carcinoma cells
K562	Human immortalised myelogenous leukemia
large intestine	human intestine tissue male embryo (108 days)
pancreas	human pancreas tissue make adult (34 years)
small intestine	human small intestine tissue make child (3 years)
MCF7	Endocrine-sensitive breast cancer
TAMR-1	endocrine-resistant derivatives tamoxifen-resistant (TAMR) cells
