# Supplementary material for: Assessing comparative importance of DNA sequence and epigenetic modifications on gene expression using a deep convolutional neural network
Source: Comput Struct Biotechnol J. 2022 Jul 13;20:3814–23. doi: 10.1016/j.csbj.2022.07.014 (PMC9307602; doi:10.1016/j.csbj.2022.07.014)
Supplement: Supplementary data 3 [file mmc3.csv]

	C	gamma	kernel	corr	r2
20	1	scale	linear	0.56239	0.37141	default
30	10	scale	linear	0.55231	0.35296
25	10	0.0001	rbf	0.54921	0.33673
19	1	scale	rbf	0.58203	0.33263	default
15	1	0.0001	rbf	0.50281	0.32493
29	10	scale	rbf	0.52303	0.31255
10	0.1	scale	linear	0.51232	0.29299
12	1	1	linear	0.52138	0.28928
2	0.1	1	linear	0.52474	0.28356
4	0.1	0.01	linear	0.52474	0.28356
6	0.1	0.0001	linear	0.52973	0.28356
8	0.1	1.00E-06	linear	0.52474	0.28356
16	1	0.0001	linear	0.49504	0.28283
18	1	1.00E-06	linear	0.49504	0.28283
26	10	0.0001	linear	0.49504	0.28283
28	10	1.00E-06	linear	0.49504	0.28283
14	1	0.01	linear	0.52428	0.28192
9	0.1	scale	rbf	0.49541	0.27593
22	10	1	linear	0.50312	0.27216
24	10	0.01	linear	0.49295	0.27216
5	0.1	0.0001	rbf	0.49541	0.26474
27	10	1.00E-06	rbf	0.43311	0.21675
17	1	1.00E-06	rbf	0.43311	0.21627
7	0.1	1.00E-06	rbf	0.32541	0.13327
1	0.1	1	rbf	0.31541	0.07086
3	0.1	0.01	rbf	0.31092	0.06851
11	1	1	rbf	0.49504	0.04129
13	1	0.01	rbf	0.49504	0.04129
21	10	1	rbf	0.48323	0.03921
23	10	0.01	rbf	0.48323	0.03921
