# Supplementary material for: Assessing comparative importance of DNA sequence and epigenetic modifications on gene expression using a deep convolutional neural network
Source: Comput Struct Biotechnol J. 2022 Jul 13;20:3814–23. doi: 10.1016/j.csbj.2022.07.014 (PMC9307602; doi:10.1016/j.csbj.2022.07.014)
Supplement: Supplementary data 4 [file mmc4.csv]

n_estimator	max_depth	r2	corr
150	None	0.33151	0.58095
200	None	0.3306	0.57966	default
200	50	0.32864	0.57491
250	None	0.32812	0.57857
150	50	0.32752	0.57568
250	75	0.32732	0.57618
150	100	0.32725	0.578
200	100	0.32703	0.57621
150	75	0.32636	0.57689
300	None	0.3262	0.57921
300	100	0.32543	0.5789
200	75	0.32516	0.5772
250	50	0.32472	0.57591
250	100	0.3244	0.57816
300	50	0.31814	0.57749
300	75	0.31792	0.57345
300	25	0.31672	0.57805
150	25	0.31637	0.57834
250	25	0.31637	0.57683
200	25	0.31282	0.57121
100	50	0.3062	0.5662
100	None	0.30473	0.56425
100	100	0.30453	0.56303
50	75	0.30122	0.57088
100	75	0.3012	0.5649
50	50	0.3006	0.56524
100	25	0.29856	0.56183
50	25	0.29812	0.56305
50	100	0.29812	0.56192
50	None	0.2912	0.56233
