# Supplementary material for: Assessing comparative importance of DNA sequence and epigenetic modifications on gene expression using a deep convolutional neural network
Source: Comput Struct Biotechnol J. 2022 Jul 13;20:3814–23. doi: 10.1016/j.csbj.2022.07.014 (PMC9307602; doi:10.1016/j.csbj.2022.07.014)
Supplement: Supplementary data 5 [file mmc5.csv]

# TP: True positive	FP: False positive	ENR_RATIO: The relative enrichment ratio of motif in primary vs control seqenc
RANK	ID	ALT_ID	CONSENSUS	TP	TP%	FP	FP%	PVALUE	LOG_PVALUE	EVALUE	LOG_EVALUE	QVALUE	LOG_QVALUE
1	MA1505.1	HOXC8	KTAATTAM	1037	79.28	912	69.72	1.24E-08	-18.21	1.04E-05	-11.47	4.70E-06	-12.27
2	MA1513.1	KLF15	SCCCCGCCCCS	1017	77.75	891	68.12	1.78E-08	-17.84	1.50E-05	-11.11	4.70E-06	-12.27
3	MA0516.3	SP2	GGGGCGGGG	929	71.02	799	61.09	4.83E-08	-16.85	4.06E-05	-10.11	8.50E-06	-11.68
4	MA0683.1	POU4F2	RTGCATAATTAATGAG	1112	85.02	1006	76.91	7.83E-08	-16.36	6.58E-05	-9.63	1.03E-05	-11.48
5	MA1650.1	ZBTB14	SSCCGCGCACVS	1223	93.5	1145	87.54	1.13E-07	-16	9.51E-05	-9.26	1.08E-05	-11.44
6	MA1504.1	HOXC4	VTMATTAN	1062	81.19	950	72.63	1.23E-07	-15.91	1.03E-04	-9.18	1.08E-05	-11.44
7	MA1519.1	LHX5	STAATTAV	1199	91.67	1116	85.32	2.19E-07	-15.33	1.84E-04	-8.6	1.65E-05	-11.01
8	MA0854.1	Alx1	CGMRYTAATTARTNMNY	1134	86.7	1038	79.36	3.46E-07	-14.88	2.91E-04	-8.14	2.08E-05	-10.78
9	MA1713.1	ZNF610	SSCGCCGCTCCSSS	1233	94.27	1162	88.84	3.55E-07	-14.85	2.98E-04	-8.12	2.08E-05	-10.78
10	MA0703.2	LMX1B	AWTTTAATTAA	638	48.78	513	39.22	5.10E-07	-14.49	4.29E-04	-7.75	2.47E-05	-10.61
11	MA0897.1	Hmx2	ASAAGCAATTAAHVVRT	1199	91.67	1119	85.55	5.13E-07	-14.48	4.32E-04	-7.75	2.47E-05	-10.61
12	MA1962.1	POU2F1::SOX2	MATTTRCATMACAATRG	974	74.46	860	65.75	6.75E-07	-14.21	5.68E-04	-7.47	2.97E-05	-10.42
13	MA0658.1	LHX6	RCTAATTARY	923	70.57	807	61.7	9.89E-07	-13.83	8.32E-04	-7.09	4.02E-05	-10.12
14	MA0704.1	Lhx4	YTAATTAR	810	61.93	690	52.75	1.25E-06	-13.59	1.05E-03	-6.86	4.73E-05	-9.96
15	MA0675.1	NKX6-2	NYMATTAA	909	69.5	796	60.86	2.11E-06	-13.07	1.77E-03	-6.34	7.42E-05	-9.51
16	MA0041.2	FOXD3	WAWGHAAATAAACARY	1138	87	1052	80.43	3.19E-06	-12.65	2.69E-03	-5.92	1.05E-04	-9.16
17	MA0465.2	CDX2	NDGCAATAAAWN	1196	91.44	1123	85.86	4.17E-06	-12.39	3.51E-03	-5.65	1.23E-04	-9
18	MA0628.1	POU6F1	AYTAATTART	565	43.2	453	34.63	4.21E-06	-12.38	3.54E-03	-5.64	1.23E-04	-9
19	MA1961.1	PATZ1	SSGGGGMGGGGS	1276	97.55	1230	94.04	4.44E-06	-12.33	3.73E-03	-5.59	1.23E-04	-9
20	MA1500.1	HOXB6	BTAATKRC	1038	79.36	940	71.87	4.87E-06	-12.23	4.10E-03	-5.5	1.29E-04	-8.96
21	MA0788.1	POU3F3	WWTATGCWAATTW	1261	96.41	1209	92.43	5.80E-06	-12.06	4.87E-03	-5.32	1.46E-04	-8.83
22	MA0713.1	PHOX2A	TAATYYAATTA	1119	85.55	1033	78.98	6.49E-06	-11.94	5.46E-03	-5.21	1.56E-04	-8.77
23	MA0674.1	NKX6-1	NTMATTAA	905	69.19	799	61.09	8.11E-06	-11.72	6.82E-03	-4.99	1.86E-04	-8.59
24	MA0470.2	E2F4	TTTTGGCGCCAWWW	1086	83.03	997	76.22	9.38E-06	-11.58	7.89E-03	-4.84	2.05E-04	-8.49
25	MA0709.1	Msx3	SCAATTAN	1257	96.1	1205	92.13	9.68E-06	-11.55	8.14E-03	-4.81	2.05E-04	-8.49
26	MA0903.1	HOXB3	NNYMATTARN	1239	94.72	1181	90.29	1.02E-05	-11.49	8.60E-03	-4.76	2.08E-04	-8.48
27	MA1122.1	TFDP1	VSGCGGGAAVN	1183	90.44	1111	84.94	1.12E-05	-11.4	9.41E-03	-4.67	2.19E-04	-8.43
28	MA0787.1	POU3F2	WTATGCWAATKA	1138	87	1058	80.89	1.24E-05	-11.3	1.04E-02	-4.57	2.23E-04	-8.41
29	MA0790.1	POU4F1	ATGMATAATTAATG	1223	93.5	1161	88.76	1.24E-05	-11.3	1.04E-02	-4.56	2.23E-04	-8.41
30	MA0875.1	BARX1	VCMATTAV	1207	92.28	1141	87.23	1.28E-05	-11.26	1.08E-02	-4.53	2.23E-04	-8.41
31	MA1476.2	Dlx5	NDGCAATTAGNN	1236	94.5	1178	90.06	1.34E-05	-11.22	1.12E-02	-4.49	2.23E-04	-8.41
32	MA1463.1	ARGFX	DCTAATTARM	756	57.8	648	49.54	1.35E-05	-11.21	1.13E-02	-4.48	2.23E-04	-8.41
33	MA0716.1	PRRX1	YYAATTAR	696	53.21	588	44.95	1.41E-05	-11.17	1.19E-02	-4.43	2.25E-04	-8.4
34	MA0506.2	Nrf1	SNCTGCGCMTGCGCV	1157	88.46	1081	82.65	1.45E-05	-11.14	1.22E-02	-4.41	2.25E-04	-8.4
35	MA1522.1	MAZ	BBCCCCTCCCY	1275	97.48	1232	94.19	1.61E-05	-11.04	1.35E-02	-4.3	2.42E-04	-8.32
36	MA0662.1	MIXL1	NBYAATTAVN	883	67.51	781	59.71	2.00E-05	-10.82	1.68E-02	-4.08	2.82E-04	-8.17
37	MA0135.1	Lhx3	WAATTAATTAWYY	1208	92.35	1144	87.46	2.01E-05	-10.81	1.69E-02	-4.08	2.82E-04	-8.17
38	MA0742.2	KLF12	GGGGCGGGG	1212	92.66	1149	87.84	2.03E-05	-10.81	1.70E-02	-4.07	2.82E-04	-8.17
39	MA1577.1	TLX2	BYAATTAR	1239	94.72	1184	90.52	2.43E-05	-10.63	2.04E-02	-3.89	3.29E-04	-8.02
40	MA0718.1	RAX	RYYAATTARH	1043	79.74	954	72.94	2.52E-05	-10.59	2.12E-02	-3.85	3.30E-04	-8.02
41	MA0702.2	LMX1A	TTAATTAM	493	37.69	394	30.12	2.56E-05	-10.57	2.15E-02	-3.84	3.30E-04	-8.02
42	MA0845.1	FOXB1	WATGTAAATAT	1008	77.06	916	70.03	2.70E-05	-10.52	2.27E-02	-3.79	3.39E-04	-7.99
43	MA1564.1	SP9	RCCACGCCCMCY	1230	94.04	1173	89.68	2.86E-05	-10.46	2.41E-02	-3.73	3.52E-04	-7.95
44	MA0793.1	POU6F2	ASCTMATTAW	1079	82.49	995	76.07	3.04E-05	-10.4	2.55E-02	-3.67	3.65E-04	-7.92
45	MA0661.1	MEOX1	VSTAATTAHC	1109	84.79	1029	78.67	3.11E-05	-10.38	2.62E-02	-3.64	3.66E-04	-7.91
46	MA1997.1	Olig2	NVCAGCTGBN	1146	87.61	1072	81.96	3.40E-05	-10.29	2.86E-02	-3.55	3.91E-04	-7.85
47	MA0894.1	HESX1	GHTAATTRRH	1247	95.34	1196	91.44	3.77E-05	-10.19	3.17E-02	-3.45	4.24E-04	-7.77
48	MA0715.1	PROP1	TAATYWAATTA	1154	88.23	1082	82.72	3.93E-05	-10.15	3.30E-02	-3.41	4.32E-04	-7.75
49	MA0710.1	NOTO	NYTAATTAVN	506	38.69	409	31.27	4.10E-05	-10.1	3.45E-02	-3.37	4.43E-04	-7.72
50	MA0757.1	ONECUT3	AAAAAATCRATAAH	1018	77.83	930	71.1	4.71E-05	-9.96	3.96E-02	-3.23	4.98E-04	-7.6
51	MA1959.1	KLF7	DGGGCGGGG	1012	77.37	925	70.72	6.17E-05	-9.69	5.19E-02	-2.96	6.30E-04	-7.37
52	MA0726.1	VSX2	CTAATTAN	371	28.36	285	21.79	6.20E-05	-9.69	5.22E-02	-2.95	6.30E-04	-7.37
53	MA1727.1	ZNF417	VRBVNTGGGCGCCAM	1179	90.14	1114	85.17	6.84E-05	-9.59	5.75E-02	-2.86	6.82E-04	-7.29
54	MA1102.2	CTCFL	NSCAGGGGGCGS	1264	96.64	1221	93.35	7.39E-05	-9.51	6.22E-02	-2.78	7.24E-04	-7.23
55	MA1498.2	HOXA7	SYMATTAV	1231	94.11	1178	90.06	7.73E-05	-9.47	6.50E-02	-2.73	7.42E-04	-7.21
56	MA0701.2	LHX9	CYAATTAR	334	25.54	253	19.34	8.72E-05	-9.35	7.33E-02	-2.61	8.22E-04	-7.1
57	MA1487.2	FOXE1	VYTAAAYAAACAAH	1079	82.49	1002	76.61	1.13E-04	-9.09	9.48E-02	-2.36	1.00E-03	-6.91
58	MA0681.2	PHOX2B	WWTAATCAAATTAWWW	1257	96.1	1213	92.74	1.14E-04	-9.08	9.57E-02	-2.35	1.00E-03	-6.91
59	MA0890.1	GBX2	RSYAATTARN	1177	89.98	1114	85.17	1.15E-04	-9.07	9.65E-02	-2.34	1.00E-03	-6.91
60	MA0721.1	UNCX	YYAATTAV	727	55.58	632	48.32	1.17E-04	-9.06	9.81E-02	-2.32	1.00E-03	-6.91
61	MA0853.1	Alx4	CGCRYTAATTARYHNNY	714	54.59	619	47.32	1.18E-04	-9.05	9.89E-02	-2.31	1.00E-03	-6.91
62	MA1495.1	HOXA1	STAATTAS	713	54.51	618	47.25	1.18E-04	-9.05	9.90E-02	-2.31	1.00E-03	-6.91
63	MA0874.1	Arx	VTBCRYTAATTARTKSW	1176	89.91	1113	85.09	1.19E-04	-9.03	1.00E-01	-2.3	1.00E-03	-6.91
64	MA0619.1	LIN54	DTTTRAATH	1231	94.11	1180	90.21	1.29E-04	-8.95	1.09E-01	-2.22	1.07E-03	-6.84
65	MA0666.2	MSX1	SCAATTAR	1245	95.18	1198	91.59	1.37E-04	-8.89	1.16E-01	-2.16	1.12E-03	-6.8
66	MA1481.1	DRGX	YYAATTAN	436	33.33	350	26.76	1.43E-04	-8.85	1.20E-01	-2.12	1.15E-03	-6.77
67	MA0810.1	TFAP2A	YGCCCBVRGGCR	1207	92.28	1151	88	1.48E-04	-8.82	1.25E-01	-2.08	1.17E-03	-6.75
68	MA0024.3	E2F1	TTTGGCGCCAAA	1206	92.2	1150	87.92	1.56E-04	-8.77	1.31E-01	-2.03	1.21E-03	-6.72
69	MA1653.1	ZNF148	YBCCCCTCCCCC	1275	97.48	1239	94.72	1.80E-04	-8.62	1.52E-01	-1.89	1.38E-03	-6.58
70	MA1718.1	ZNF8	GTATGGATATACCACAKTTT	706	53.98	614	46.94	1.86E-04	-8.59	1.56E-01	-1.86	1.40E-03	-6.57
71	MA0725.1	VSX1	YTAATTAN	362	27.68	283	21.64	1.99E-04	-8.52	1.67E-01	-1.79	1.48E-03	-6.51
72	MA1993.1	Neurod2	VVCAGCTGBB	1153	88.15	1089	83.26	2.11E-04	-8.46	1.78E-01	-1.73	1.53E-03	-6.48
73	MA0621.1	mix-a	NDTTAATTAGN	1183	90.44	1124	85.93	2.14E-04	-8.45	1.80E-01	-1.71	1.53E-03	-6.48
74	MA0633.2	Twist2	NVCAGCTGBN	1159	88.61	1096	83.79	2.14E-04	-8.45	1.80E-01	-1.71	1.53E-03	-6.48
75	MA0618.1	LBX1	TTAATTAG	1265	96.71	1226	93.73	2.26E-04	-8.39	1.90E-01	-1.66	1.59E-03	-6.44
76	MA0724.1	VENTX	AMCGATTAR	1184	90.52	1126	86.09	2.55E-04	-8.28	2.14E-01	-1.54	1.76E-03	-6.34
77	MA0632.2	TCFL5	KCACGCGCMC	1153	88.15	1090	83.33	2.57E-04	-8.27	2.16E-01	-1.53	1.76E-03	-6.34
78	MA0075.3	PRRX2	CTAATTAN	345	26.38	269	20.57	2.67E-04	-8.23	2.25E-01	-1.49	1.81E-03	-6.31
79	MA0887.1	EVX1	VVTAATTABS	1250	95.57	1207	92.28	2.76E-04	-8.2	2.32E-01	-1.46	1.84E-03	-6.3
80	MA1471.1	BARX2	NWWAAYMATTAN	727	55.58	638	48.78	2.85E-04	-8.16	2.40E-01	-1.43	1.88E-03	-6.28
81	MA0785.1	POU2F1	AWTATGCWAATK	1097	83.87	1028	78.59	3.26E-04	-8.03	2.74E-01	-1.29	2.13E-03	-6.15
82	MA0880.1	Dlx3	NYAATTAN	767	58.64	680	51.99	3.58E-04	-7.93	3.01E-01	-1.2	2.31E-03	-6.07
83	MA1518.2	Lhx1	NNNTGCTAATTAGCANNN	1179	90.14	1122	85.78	3.74E-04	-7.89	3.14E-01	-1.16	2.36E-03	-6.05
84	MA0885.2	Dlx2	NDGCAATTAGNN	1242	94.95	1198	91.59	3.75E-04	-7.89	3.15E-01	-1.15	2.36E-03	-6.05
85	MA0882.1	DLX6	VYAATTAN	698	53.36	611	46.71	3.84E-04	-7.86	3.23E-01	-1.13	2.39E-03	-6.04
86	MA0706.1	MEOX2	DSTAATTAWN	1215	92.89	1165	89.07	3.98E-04	-7.83	3.35E-01	-1.09	2.45E-03	-6.01
87	MA0791.1	POU4F3	RTGMATWATTAATGAR	1224	93.58	1176	89.91	4.04E-04	-7.81	3.40E-01	-1.08	2.45E-03	-6.01
88	MA1712.1	ZNF454	DGGCTCSSGGCCCYGVKG	1236	94.5	1191	91.06	4.25E-04	-7.76	3.58E-01	-1.03	2.55E-03	-5.97
89	MA0644.2	ESX1	YYAATTAN	297	22.71	228	17.43	4.45E-04	-7.72	3.75E-01	-0.98	2.64E-03	-5.94
90	MA0811.1	TFAP2B	YGCCCBVRGGCA	1243	95.03	1200	91.74	4.53E-04	-7.7	3.81E-01	-0.97	2.64E-03	-5.94
91	MA0740.2	KLF14	KGGGCGGGG	1254	95.87	1214	92.81	4.54E-04	-7.7	3.82E-01	-0.96	2.64E-03	-5.94
92	MA0146.2	Zfx	SSSGCCBVGGCCTS	1162	88.84	1104	84.4	5.20E-04	-7.56	4.37E-01	-0.83	2.99E-03	-5.81
93	MA0892.1	GSX1	NCYMATTAVN	1259	96.25	1221	93.35	5.26E-04	-7.55	4.42E-01	-0.82	2.99E-03	-5.81
94	MA0784.2	POU1F1	ANCTMATTWGCATAWT	1089	83.26	1022	78.13	5.32E-04	-7.54	4.48E-01	-0.8	2.99E-03	-5.81
95	MA0131.2	HINFP	CARCGTCCGCKN	1254	95.87	1215	92.89	5.94E-04	-7.43	4.99E-01	-0.69	3.30E-03	-5.71
96	MA0004.1	Arnt	CACGTG	1121	85.7	1059	80.96	6.77E-04	-7.3	5.70E-01	-0.56	3.73E-03	-5.59
97	MA0685.2	SP4	GGGGCGGGG	1268	96.94	1234	94.34	7.37E-04	-7.21	6.19E-01	-0.48	4.01E-03	-5.52
98	MA1549.1	POU6F1	RTAATGAGVN	793	60.63	712	54.43	7.75E-04	-7.16	6.51E-01	-0.43	4.18E-03	-5.48
99	MA0708.2	MSX2	SCAATTAV	1250	95.57	1211	92.58	7.87E-04	-7.15	6.62E-01	-0.41	4.20E-03	-5.47
100	MA1113.2	PBX2	NHCATAAATCAHN	1086	83.03	1022	78.13	9.14E-04	-7	7.69E-01	-0.26	4.77E-03	-5.35
101	MA0606.2	Nfat5	NNATGGAAAAWN	1285	98.24	1258	96.18	9.16E-04	-7	7.70E-01	-0.26	4.77E-03	-5.35
102	MA0909.3	Hoxd13	NNCAATAAAW	1221	93.35	1176	89.91	9.20E-04	-6.99	7.74E-01	-0.26	4.77E-03	-5.35
103	MA1640.1	MEIS2	NNATGATTTATGDNH	950	72.63	876	66.97	9.35E-04	-6.98	7.86E-01	-0.24	4.80E-03	-5.34
104	MA0888.1	EVX2	VVTAATTAVB	1230	94.04	1187	90.75	9.45E-04	-6.96	7.94E-01	-0.23	4.80E-03	-5.34
105	MA0615.1	Gmeb1	BHBBKKACGTMMNWNNN	1228	93.88	1185	90.6	1.04E-03	-6.87	8.75E-01	-0.13	5.24E-03	-5.25
106	MA0834.1	ATF7	NDATGACGTCATMV	771	58.94	692	52.91	1.06E-03	-6.85	8.92E-01	-0.11	5.29E-03	-5.24
107	MA0864.2	E2F2	RWTTTGGCGCCAWWWY	818	62.54	740	56.57	1.08E-03	-6.83	9.05E-01	-0.1	5.31E-03	-5.24
108	MA0079.5	SP1	GGGGCGGGG	943	72.09	870	66.51	1.13E-03	-6.78	9.51E-01	-0.05	5.51E-03	-5.2
109	MA0153.2	HNF1B	GTTAATNATTAAY	710	54.28	631	48.24	1.14E-03	-6.78	9.56E-01	-0.04	5.51E-03	-5.2
110	MA0732.1	EGR3	HHMCGCCCACGCAHH	1119	85.55	1060	81.04	1.17E-03	-6.75	9.84E-01	-0.02	5.62E-03	-5.18
111	MA0678.1	OLIG2	AMCATATGKT	1105	84.48	1045	79.89	1.27E-03	-6.67	1.07E+00	0.07	6.06E-03	-5.11
112	MA1721.1	ZNF93	GGYAGCRGCAGCGGYG	1218	93.12	1174	89.76	1.30E-03	-6.65	1.09E+00	0.09	6.12E-03	-5.1
113	MA0032.2	FOXC1	WAWGTAAAYAW	1182	90.37	1132	86.54	1.34E-03	-6.62	1.12E+00	0.12	6.25E-03	-5.08
114	MA0125.1	Nobox	TAATTRSY	1256	96.02	1221	93.35	1.46E-03	-6.53	1.23E+00	0.2	6.76E-03	-5
115	MA1515.1	KLF2	NRCCACRCCCH	1263	96.56	1230	94.04	1.49E-03	-6.51	1.25E+00	0.22	6.84E-03	-4.98
116	MA0108.2	TBP	STATAAAWRSVVVBN	893	68.27	820	62.69	1.53E-03	-6.48	1.29E+00	0.25	6.93E-03	-4.97
117	MA1121.1	TEAD2	NYACATTCCWNNS	1177	89.98	1127	86.16	1.53E-03	-6.48	1.29E+00	0.26	6.93E-03	-4.97
118	MA0759.2	ELK3	ACCGGAAGTRV	1034	79.05	969	74.08	1.56E-03	-6.46	1.31E+00	0.27	6.98E-03	-4.96
119	MA0792.1	POU5F1B	TATGCWAAT	928	70.95	857	65.52	1.64E-03	-6.42	1.38E+00	0.32	7.25E-03	-4.93
120	MA1630.2	ZNF281	GGGGGAGGGGVV	1246	95.26	1209	92.43	1.65E-03	-6.41	1.38E+00	0.33	7.25E-03	-4.93
121	MA0881.1	Dlx4	VYAATTAN	1250	95.57	1214	92.81	1.66E-03	-6.4	1.40E+00	0.33	7.26E-03	-4.93
122	MA0030.1	FOXF2	BNAASGTAAACAAD	1203	91.97	1158	88.53	1.83E-03	-6.3	1.54E+00	0.43	7.92E-03	-4.84
123	MA1496.1	HOXA4	RTMATTAV	955	73.01	887	67.81	2.04E-03	-6.19	1.72E+00	0.54	8.79E-03	-4.73
124	MA0913.2	HOXD9	GYMATAAAAH	1211	92.58	1168	89.3	2.07E-03	-6.18	1.74E+00	0.56	8.83E-03	-4.73
125	MA0764.3	ETV4	ACCGGAAGTR	1215	92.89	1173	89.68	2.20E-03	-6.12	1.85E+00	0.61	9.30E-03	-4.68
126	MA0629.1	Rhox11	ANKNCGCTGTWAWDVRW	1169	89.37	1120	85.63	2.24E-03	-6.1	1.89E+00	0.64	9.34E-03	-4.67
127	MA1639.1	MEIS1	NHCATMAATCAHN	1077	82.34	1018	77.83	2.24E-03	-6.1	1.89E+00	0.64	9.34E-03	-4.67
128	MA1565.1	TBX18	DRAGGTGTGAAR	380	29.05	315	24.08	2.30E-03	-6.08	1.93E+00	0.66	9.48E-03	-4.66
129	MA0872.1	TFAP2A	TGCCCYSRGGGCA	1181	90.29	1134	86.7	2.38E-03	-6.04	2.00E+00	0.69	9.73E-03	-4.63
130	MA1587.1	ZNF135	CCTCGACCTCCYRR	729	55.73	656	50.15	2.39E-03	-6.03	2.01E+00	0.7	9.73E-03	-4.63
131	MA0043.3	HLF	NNRTTATGCAACHN	1243	95.03	1207	92.28	2.43E-03	-6.02	2.05E+00	0.72	9.82E-03	-4.62
132	MA0765.3	ETV5	ACCGGAAGTR	1118	85.47	1064	81.35	2.65E-03	-5.93	2.23E+00	0.8	1.06E-02	-4.55
133	MA1627.1	Wt1	YBCCTCCCCCACVB	1254	95.87	1221	93.35	2.71E-03	-5.91	2.28E+00	0.83	1.07E-02	-4.54
134	MA0879.2	DLX1	VYAATTAN	1254	95.87	1221	93.35	2.71E-03	-5.91	2.28E+00	0.83	1.07E-02	-4.54
135	MA0602.1	Arid5a	SYAATATTGVDANH	1245	95.18	1210	92.51	2.76E-03	-5.89	2.32E+00	0.84	1.08E-02	-4.53
136	MA1719.1	ZNF816	DRRKGGGGACATGCHGGG	1302	99.54	1287	98.39	2.84E-03	-5.86	2.39E+00	0.87	1.10E-02	-4.51
137	MA1127.1	FOSB::JUN	GATGACGTCAT	691	52.83	620	47.4	3.09E-03	-5.78	2.60E+00	0.96	1.19E-02	-4.43
138	MA0826.1	OLIG1	AMCATATGKT	1247	95.34	1213	92.74	3.14E-03	-5.76	2.64E+00	0.97	1.20E-02	-4.42
139	MA0527.1	ZBTB33	BTCTCGCGAGABYTS	946	72.32	881	67.35	3.19E-03	-5.75	2.68E+00	0.99	1.21E-02	-4.41
140	MA0868.2	SOX8	MGAACAATRG	1179	90.14	1134	86.7	3.55E-03	-5.64	2.99E+00	1.09	1.34E-02	-4.31
141	MA0471.2	E2F6	VVDGGCGGGAAVV	1229	93.96	1192	91.13	3.62E-03	-5.62	3.04E+00	1.11	1.35E-02	-4.3
142	MA1152.1	SOX15	CYWTTGTTHW	1073	82.03	1017	77.75	3.63E-03	-5.62	3.05E+00	1.12	1.35E-02	-4.3
143	MA0812.1	TFAP2B	HGCCTSAGGCD	1198	91.59	1156	88.38	3.74E-03	-5.59	3.15E+00	1.15	1.38E-02	-4.28
144	MA0052.4	MEF2A	DDCTAAAAATAGMHH	1268	96.94	1240	94.8	3.85E-03	-5.56	3.24E+00	1.17	1.41E-02	-4.26
145	MA0878.3	CDX1	GGYMATAAAA	1264	96.64	1235	94.42	3.92E-03	-5.54	3.29E+00	1.19	1.42E-02	-4.25
146	MA0493.2	KLF1	DGGGYGGGG	1247	95.34	1214	92.81	3.93E-03	-5.54	3.31E+00	1.2	1.42E-02	-4.25
147	MA0722.1	VAX1	YTAATTAH	140	10.7	100	7.65	4.07E-03	-5.5	3.42E+00	1.23	1.46E-02	-4.22
148	MA0642.2	EN2	VSYAATTA	1236	94.5	1201	91.82	4.15E-03	-5.48	3.49E+00	1.25	1.48E-02	-4.22
149	MA0847.3	FOXD2	SYTAARYAAACA	862	65.9	796	60.86	4.16E-03	-5.48	3.50E+00	1.25	1.48E-02	-4.22
150	MA1499.1	HOXB4	RTMATTAR	1225	93.65	1188	90.83	4.19E-03	-5.47	3.52E+00	1.26	1.48E-02	-4.22
151	MA0786.1	POU3F1	WTATGCWAATKW	753	57.57	685	52.37	4.23E-03	-5.47	3.55E+00	1.27	1.48E-02	-4.21
152	MA1956.1	FOXO1::FLI1	GTAAACAGGAAGTK	1249	95.49	1217	93.04	4.47E-03	-5.41	3.76E+00	1.32	1.55E-02	-4.16
153	MA0707.2	MNX1	VYRATTAK	254	19.42	203	15.52	4.99E-03	-5.3	4.20E+00	1.43	1.72E-02	-4.06
154	MA0896.1	Hmx1	VSVAGCAATTAAWGVDB	1207	92.28	1168	89.3	5.04E-03	-5.29	4.24E+00	1.44	1.73E-02	-4.06
155	MA0039.4	KLF4	NNCCCCACCCHN	1236	94.5	1202	91.9	5.11E-03	-5.28	4.30E+00	1.46	1.74E-02	-4.05
156	MA1978.1	ZNF354A	HWAADWATAAATGRAYWAWTT	1195	91.36	1155	88.3	5.76E-03	-5.16	4.85E+00	1.58	1.95E-02	-3.94
157	MA1974.1	ZNF211	HWYATATACCAYRYW	92	7.03	61	4.66	6.11E-03	-5.1	5.13E+00	1.64	2.06E-02	-3.88
158	MA0827.1	OLIG3	AMCATATGBY	1231	94.11	1197	91.51	6.15E-03	-5.09	5.17E+00	1.64	2.06E-02	-3.88
159	MA0492.1	JUND	DDDRATGABGTCATN	839	64.14	776	59.33	6.31E-03	-5.07	5.30E+00	1.67	2.10E-02	-3.87
160	MA0898.1	Hmx3	ASAAGCAATTAAWRRAT	896	68.5	835	63.84	6.57E-03	-5.03	5.52E+00	1.71	2.17E-02	-3.83
161	MA0072.1	RORA	NWWAWBTAGGTCAR	893	68.27	832	63.61	6.64E-03	-5.01	5.59E+00	1.72	2.18E-02	-3.83
162	MA0676.1	Nr2e1	AAAAGTCAA	1216	92.97	1180	90.21	6.76E-03	-5	5.69E+00	1.74	2.21E-02	-3.81
163	MA0843.1	TEF	BRTTACRTAAYM	494	37.77	433	33.1	7.08E-03	-4.95	5.96E+00	1.78	2.30E-02	-3.77
164	MA0815.1	TFAP2C	TGCCCYSRGGGCA	1120	85.63	1073	82.03	7.25E-03	-4.93	6.10E+00	1.81	2.34E-02	-3.76
165	MA0507.2	POU2F2	AWTATGCAAATKAG	1071	81.88	1020	77.98	7.30E-03	-4.92	6.14E+00	1.81	2.34E-02	-3.76
166	MA0752.1	ZNF410	KMCATCCCATAATAHTC	22	1.68	8	0.61	7.77E-03	-4.86	6.53E+00	1.88	2.47E-02	-3.7
167	MA0876.1	BSX	SYVATTAV	1276	97.55	1253	95.8	7.99E-03	-4.83	6.72E+00	1.91	2.53E-02	-3.68
168	MA1104.2	GATA6	HWWTCTTATCTNH	897	68.58	838	64.07	8.20E-03	-4.8	6.89E+00	1.93	2.57E-02	-3.66
169	MA1517.1	KLF6	NRCCACGCCCH	1245	95.18	1215	92.89	8.20E-03	-4.8	6.90E+00	1.93	2.57E-02	-3.66
170	MA0639.1	DBP	NRTTACGTAAYV	1192	91.13	1154	88.23	8.64E-03	-4.75	7.27E+00	1.98	2.68E-02	-3.62
171	MA0656.1	JDP2	GATGACGTCAYC	879	67.2	820	62.69	8.72E-03	-4.74	7.34E+00	1.99	2.68E-02	-3.62
172	MA0746.2	SP3	NGCCACGCCCMCH	1271	97.17	1247	95.34	8.73E-03	-4.74	7.34E+00	1.99	2.68E-02	-3.62
173	MA0036.3	GATA2	NBCTTATCTNH	775	59.25	714	54.59	8.91E-03	-4.72	7.49E+00	2.01	2.72E-02	-3.6
174	MA0889.1	GBX1	VCYAATTASY	1274	97.4	1251	95.64	9.22E-03	-4.69	7.75E+00	2.05	2.80E-02	-3.58
175	MA1948.1	ETV5::HOXA2	RVCGGAWGTMATTA	1099	84.02	1052	80.43	9.29E-03	-4.68	7.81E+00	2.06	2.80E-02	-3.57
176	MA1479.1	DMRTC2	AATTGMTACATT	1236	94.5	1205	92.13	9.33E-03	-4.67	7.85E+00	2.06	2.80E-02	-3.57
177	MA1608.1	Isl1	NNCCATTAGNN	1221	93.35	1188	90.83	1.01E-02	-4.59	8.53E+00	2.14	3.03E-02	-3.5
178	MA0697.2	Zic3	CNCAGCAGGAGNN	1283	98.09	1263	96.56	1.04E-02	-4.57	8.71E+00	2.16	3.07E-02	-3.48
179	MA0042.2	FOXI1	GTAAACA	1244	95.11	1215	92.89	1.05E-02	-4.56	8.79E+00	2.17	3.07E-02	-3.48
180	MA0902.2	HOXB2	SYAATTAS	1268	96.94	1244	95.11	1.05E-02	-4.56	8.81E+00	2.18	3.07E-02	-3.48
181	MA0078.2	Sox17	NNAGAACAATGGNN	916	70.03	860	65.75	1.06E-02	-4.54	8.93E+00	2.19	3.10E-02	-3.47
# SEA (Simple Enrichment Analysis): Version 5.4.1 compiled on Jun 16 2022 at 20:14:11
# The format of this file is described at https://meme-suite.org/meme/doc/sea-output-format.html.
# sea --p seq_genes.fasta --n seq_genes_background.fasta --m /Shang_PHD/Shang/Shang/motif_databases.12.23/motif_databases/JASPAR/JASPAR2022_CORE_vertebrates_non-redundant_v2.meme
